# Supplementary material for: Ex Vivo Buccal Permeability of Nanostructured Lipid Carriers (NLCs) Associated with a Peptide Drug Model
Source: Pharmaceutics. 2026 Mar 29;18(4):416. doi: 10.3390/pharmaceutics18040416 (PMC13118935; doi:10.3390/pharmaceutics18040416)
Supplement: Supplementary file 1 [file pharmaceutics-18-00416-s001.zip]

Archive with 1 entries (1 files):
- pharmaceutics-4202350-supplementary.pdf
